# Supplementary material for: Emergence of E484K Mutation Following Bamlanivimab Monotherapy among High-Risk Patients Infected with the Alpha Variant of SARS-CoV-2
Source: Viruses. 2021 Aug 19;13(8):1642. doi: 10.3390/v13081642 (PMC8402761; doi:10.3390/v13081642)
Supplement: Supplementary file 1 [file viruses-13-01642-s001.zip]

Archive with 1 entries (1 files):
- viruses-1330783-SI.pdf
